# Supplementary material for: The Association of Nevus-Associated Melanoma with Common or Dysplastic Melanocytic Nevus: A Systematic Review and Meta-Analysis
Source: Cancers (Basel). 2023 Jan 30;15(3):856. doi: 10.3390/cancers15030856 (PMC9913707; doi:10.3390/cancers15030856)
Supplement: Supplementary file 1 [file cancers-15-00856-s001.zip]

Archive with 1 entries (1 files):
- cancers-2176252-supplementary.pdf
